# Supplementary material for: Data on a coupled ENN / t-SNE model for soil liquefaction evaluation
Source: Data Brief. 2020 Jan 16;29:105125. doi: 10.1016/j.dib.2020.105125 (PMC7005414; doi:10.1016/j.dib.2020.105125)
Supplement: Multimedia component 1 [file mmc1.zip]

Archive with 1 entries (1 files):
- DIB-D-19-02424R1_database.xlsx
