# Supplementary material for: Data on a coupled ENN / t-SNE model for soil liquefaction evaluation
Source: Data Brief. 2020 Jan 16;29:105125. doi: 10.1016/j.dib.2020.105125 (PMC7005414; doi:10.1016/j.dib.2020.105125)
Supplement: Multimedia component 1 [file mmc1.zip › DIB-D-19-02424R1_database.xlsx]

## Sheet: Database
TRAINING SET
case No	Earthquake	Site	Magnitude (M)	amax (g)	Depth (m)	Ground water depth (m)	σvc (kPa)	σ'vc (kPa)	qc (MPa)	Rf (%)	Fines content (%)	Shear stress ratio(τav/σ')	Field Liquefaction occurence (Yes=1, No=0)	ENN Liquefaction occurence (Yes=1, No=0)
1	1964 M=7.6 Niigata ‐ June 16	E ‐ Showa bridge (left bank)	7.6	0.162	3.1	1.4	56	40	3	1.02	5	0.147	1	1
2	1968 Inangahua, New Zealand ‐ May 23	Three Channel Flat	7.2	0.6	2.9	3.1	50	50	2	0.51	18	0.382	1	1
3	1969 Inangahua, New Zealand ‐ May 23	Reedy’s Farm	7.2	0.3	1.4	1.4	24	24	8	0.26	16	0.194	1	1
4	1975 M=7.0 Haicheng ‐ Feb 4	Chemical Fiber Site	7	0.3	3	1.5	54	40	1.46	1.37	60	0.261	0	0
5	1976 M=7.0 Haicheng ‐ Feb 4	17th Middle School	7	0.3	3.5	1	65	40	2.35	1.18	60	0.304	0	0
6	1976 M=7.6 Tangshan ‐ July 27	T1 ‐ Tangshan	7.6	0.64	6.2	3.7	109	85	6.4	2.3	5	0.51	1	1
7	1977 M=7.6 Tangshan ‐ July 27	T4 ‐ Tangshan	7.6	0.64	4.7	1.1	84	49	12	1.09	4	0.693	0	0
8	1978 M=7.6 Tangshan ‐ July 27	T6 ‐ Tangshan	7.6	0.64	2.7	1.5	48	36	7.6	0.86	6	0.545	1	1
9	1979 M=7.6 Tangshan ‐ July 27	T7 ‐ Tangshan	7.6	0.64	3.4	3	59	55	4.2	1.57	41	0.437	1	1
10	1980 M=7.6 Tangshan ‐ July 27	T8 ‐ Tangshan	7.6	0.64	6.3	2.2	112	72	10	0.91	3	0.615	1	1
11	1981 M=7.6 Tangshan ‐ July 27	T9 ‐ Tangshan	7.6	0.64	4.8	1.1	86	50	8.5	0.95	10	0.695	0	0
12	1982 M=7.6 Tangshan ‐ July 27	T22 ‐ Tangshan	7.6	0.25	2.3	0.8	42	27	45	0.38	5	0.247	1	0
13	1983 M=7.6 Tangshan ‐ July 27	T30 ‐ Tangshan	7.6	0.2	6.3	2.5	115	78	14.18	0.38	2	0.182	0	0
14	1984 M=7.6 Tangshan ‐ July 27	T32 ‐ Tangshan	7.6	0.18	3.3	2.3	58	48	3.3	0.39	5	0.137	1	1
15	1985 M=7.6 Tangshan ‐ July 27	T36 ‐ Tangshan	7.6	0.16	7.4	2.3	135	86	6.6	0.39	2	0.154	0	0
16	1986 M=7.6 Tangshan ‐ July 27	Y24 ‐ Tangshan	7.6	0.12	4	0.2	75	38	1.8	0.75	75	0.15	1	1
17	1987 M=7.6 Tangshan ‐ July 27	Y28 ‐ Tangshan	7.6	0.12	2	0.2	37	20	1.38	0.78	75	0.146	1	1
18	1979 M=6.5 Imperial Valley ‐ Oct 15	Kornbloom Rd (K4)	6.53	0.13	3.9	2.7	69	57	2.14	2.12	85	0.097	0	0
19	1980 M=6.5 Imperial Valley ‐ Oct 15	McKim Ranch ‐ Unit A (M7)	6.53	0.51	3.2	1.5	58	41	3.22	0.8	20	0.448	1	1
20	1981 M=6.5 Imperial Valley ‐ Oct 15	Radio Tower ‐ Unit B (R4)	6.53	0.2	2.4	2.1	42	39	6.4	1.08	18	0.137	0	0
21	1980 M=6.3 Victoria (Mexicali) ‐ June 9	Delta Site 2	6.33	0.19	2.7	2.2	48	43	3.1	0.04	8	0.133	1	1
22	1980 M=6.3 Victoria (Mexicali) ‐ June 9	Delta Site 3	6.33	0.19	2.9	2	52	43	1.7	0.79	51	0.144	1	1
23	1980 M=6.3 Victoria (Mexicali) ‐ June 9	Delta Site 4	6.33	0.19	2.3	2	41	38	3	0.81	32	0.13	1	1
24	1981 M=5.9 WestMorland ‐ April 26	Kornbloom Rd (K4)	5.9	0.32	3.9	2.7	69	57	2.14	2.12	85	0.235	1	1
25	1981 M=5.9 WestMorland ‐ April 26	McKim Ranch ‐ Unit A (M7)	5.9	0.09	3.2	1.5	58	41	3.22	0.8	20	0.078	0	0
26	1981 M=5.9 WestMorland ‐ April 26	Radio Tower ‐ Unit B (R2)	5.9	0.2	3.5	2.1	62	49	1.4	0.61	64	0.157	1	1
27	1981 M=5.9 WestMorland ‐ April 26	Radio Tower ‐ Unit B (R4)	5.9	0.2	2.4	2.1	42	39	6.4	1.08	18	0.136	0	0
28	1983 M=7.7 Nihonkai‐Chubu ‐ May 26	Akita B	7.7	0.17	4.5	1	84	49	2.1	0.74	5	0.182	1	1
29	1983 M=7.7 Nihonkai‐Chubu ‐ May 26	Akita C	7.7	0.17	2.9	2.4	52	47	3.9	0.99	5	0.12	0	0
30	1983 M=6.9 Borah Peak ‐ Oct 28	Pence Ranch 1 & 2	6.88	0.3	2.8	1.6	50	38	4.91	1.4	2	0.249	1	1
31	1983 M=6.9 Borah Peak ‐ Oct 28	Whiskey Springs Site 1	6.88	0.5	2.4	0.8	44	29	5.69	1.85	20	0.493	1	1
32	1983 M=6.9 Borah Peak ‐ Oct 28	Whiskey Springs Site 2	6.88	0.5	3.4	2.4	60	51	7	2.88	30	0.372	1	1
33	1987 M=6.6 Edgecumbe, NZ ‐ Mar 2	Gordon Farm GDN002	6.6	0.37	1.9	0.9	35	25	9.2	0.33	1	0.33	0	0
34	1987 M=6.6 Edgecumbe, NZ ‐ Mar 2	James Street Loop JSL007	6.6	0.28	5.1	1.2	93	54	6	0.51	1	0.291	1	1
35	1987 M=6.6 Edgecumbe, NZ ‐ Mar 2	Keir Farm KER001	6.6	0.31	8	2.5	148	94	7.2	0.31	5	0.277	1	1
36	1987 M=6.6 Edgecumbe, NZ ‐ Mar 2	Morris Farm MRS001	6.6	0.42	7.8	1.6	144	84	7.51	0.38	5	0.413	1	1
37	1987 M=6.6 Edgecumbe, NZ ‐ Mar 2	Morris Farm MRS003	6.6	0.41	5.9	2.1	109	72	7.91	0.32	5	0.372	0	1
38	1987 M=6.6 Edgecumbe, NZ ‐ Mar 2	Robinson Farm East Side	6.6	0.44	3.8	0.8	70	41	3.6	0.34	5	0.471	1	1
39	1987 M=6.6 Edgecumbe, NZ ‐ Mar 2	Robinson Farm West Side	6.6	0.44	1.9	0.6	35	22	3.61	0.03	5	0.44	1	1
40	1987 M=6.6 Edgecumbe, NZ ‐ Mar 2	Sewage Pumping Station	6.6	0.26	5	1.3	93	56	3.98	0.31	5	0.26	1	1
41	1987 M=6.6 Edgecumbe, NZ ‐ Mar 2	Whakatane Board Mill	6.6	0.27	4.4	1.4	80	51	3	1.03	5	0.26	0	1
42	1987 M=6.6 Edgecumbe, NZ ‐ Mar 2	Whakatane Hospital HSP001	6.6	0.26	4.7	4.4	83	80	13.62	0.49	5	0.165	0	0
43	1987 M=6.6 Edgecumbe, NZ ‐ Mar 2	Whakatane Pony Club	6.6	0.27	4.1	2.4	74	57	4.3	0.28	10	0.217	1	1
44	1987 M=6.2 Superstition Hills 01 ‐ Nov 24	Radio Tower ‐ Unit B (R2)	6.22	0.09	3.5	2.1	62	49	1.4	0.61	64	0.071	0	0
45	1987 M=6.5 Superstition Hills 02 ‐ Nov 24	Kornbloom Rd (K4)	6.54	0.174	3.9	2.7	69	57	2.14	2.12	85	0.129	0	0
46	1987 M=6.5 Superstition Hills 02 ‐ Nov 24	Radio Tower ‐ Unit B (R2)	6.54	0.2	3.5	2.1	62	49	1.4	0.61	64	0.159	0	0
47	1989 M=6.9 Loma Prieta ‐ Oct 18	Woodward Marine (15‐A)	6.93	0.28	2.9	1.3	53	37	5.1	0.22	3	0.253	1	1
48	1989 M=6.9 Loma Prieta ‐ Oct 18	Woodward Marine (14‐A)	6.93	0.28	3.6	1.2	66	43	7.8	0.05	3	0.273	1	1
49	1989 M=6.9 Loma Prieta ‐ Oct 18	Marine Lab (UC‐1)	6.93	0.28	11	2.4	204	120	4.6	1.05	30	0.26	1	1
50	1989 M=6.9 Loma Prieta ‐ Oct 18	Marine Lab (UC‐7)	6.93	0.28	8.3	1.4	155	87	4.3	1.87	30	0.288	1	1
51	1989 M=6.9 Loma Prieta ‐ Oct 18	Marine Lab (UC‐8)	6.93	0.28	8.6	1.3	160	89	4.3	1.35	30	0.29	1	1
52	1989 M=6.9 Loma Prieta ‐ Oct 18	Marine Lab (C3)	6.93	0.28	4.4	1.5	81	52	8.2	0.28	3	0.268	1	1
53	1989 M=6.9 Loma Prieta ‐ Oct 18	Marine Lab (C4)	6.93	0.28	5.5	2.8	99	73	1.9	0.21	3	0.232	1	1
54	1989 M=6.9 Loma Prieta ‐ Oct 18	Model Airport (AIR‐18)	6.93	0.26	2.8	2.4	50	47	1.8	1.03	23	0.177	1	1
55	1989 M=6.9 Loma Prieta ‐ Oct 18	Model Airport (AIR‐21)	6.93	0.26	2.6	2.4	47	45	2.1	0.41	5	0.173	1	1
56	1989 M=6.9 Loma Prieta ‐ Oct 18	Miller Farm (CMF‐3)	6.93	0.36	5.8	4.9	105	97	3.57	0.41	27	0.237	1	1
57	1989 M=6.9 Loma Prieta ‐ Oct 18	Miller Farm (CMF‐5)	6.93	0.36	6.7	4.9	117	100	7.8	0.51	13	0.253	1	1
58	1989 M=6.9 Loma Prieta ‐ Oct 18	Miller Farm (CMF‐8)	6.93	0.36	6	4.9	110	99	4.73	0.51	25	0.242	1	1
59	1989 M=6.9 Loma Prieta ‐ Oct 18	Miller Farm (CMF‐10)	6.93	0.36	8.2	3	153	102	6.8	1.03	20	0.313	0	0
60	1989 M=6.9 Loma Prieta ‐ Oct 18	Farris Farm (FAR‐58)	6.93	0.36	7.4	4.8	136	111	11.07	0.51	4	0.261	1	1
61	1989 M=6.9 Loma Prieta ‐ Oct 18	Farris Farm (FAR‐59)	6.93	0.36	8	4.8	147	116	9.4	0.51	7	0.266	1	1
62	1989 M=6.9 Loma Prieta ‐ Oct 18	Farris Farm (FAR‐61)	6.93	0.36	7.4	4.2	136	105	7.75	0.65	11	0.275	1	1
63	1989 M=6.9 Loma Prieta ‐ Oct 18	Leonardini (LEN‐37)	6.93	0.22	4.9	2.5	91	67	3.45	0.51	12	0.183	0	1
64	1989 M=6.9 Loma Prieta ‐ Oct 18	Leonardini (LEN‐39)	6.93	0.22	2.9	1.9	53	43	2.47	0.24	11	0.171	1	1
65	1989 M=6.9 Loma Prieta ‐ Oct 18	Leonardini (LEN‐51)	6.93	0.22	4.7	1.8	87	59	4.5	0.51	10	0.201	1	1
66	1989 M=6.9 Loma Prieta ‐ Oct 18	Leonardini (LEN‐52a)	6.93	0.22	3.2	2.7	58	53	6	0.61	12	0.152	0	0
67	1989 M=6.9 Loma Prieta ‐ Oct 18	Leonardini (LEN‐53)	6.93	0.22	4.3	2.1	79	58	5.2	0.51	9	0.187	1	1
68	1989 M=6.9 Loma Prieta ‐ Oct 18	Sea Mist (SEA‐31)	6.93	0.22	3.5	0.8	66	39	2.5	0.51	24	0.232	1	1
69	1989 M=6.9 Loma Prieta ‐ Oct 18	Jefferson Ranch (JRR‐141)	6.93	0.21	6	2.1	112	73	4.2	0.51	10	0.193	1	1
70	1989 M=6.9 Loma Prieta ‐ Oct 18	Jefferson Ranch (JRR‐148)	6.93	0.21	7.3	3	135	93	8.5	0.51	5	0.179	1	1
71	1989 M=6.9 Loma Prieta ‐ Oct 18	Pajaro Dunes (PD1‐44)	6.93	0.22	4.5	3.4	82	72	7.8	0.51	4	0.157	1	0
72	1989 M=6.9 Loma Prieta ‐ Oct 18	Radovich (RAD‐98)	6.93	0.38	5.3	3.5	97	79	7.73	0.67	9	0.283	0	1
73	1989 M=6.9 Loma Prieta ‐ Oct 18	Marinovich (MRR‐65)	6.93	0.4	8.5	5.6	156	128	7.6	0.71	12	0.281	1	1
74	1989 M=6.9 Loma Prieta ‐ Oct 18	Marinovich (MRR‐67)	6.93	0.4	6.5	6.2	118	115	14.4	0.81	15	0.245	0	0
75	1989 M=6.9 Loma Prieta ‐ Oct 18	Tanimura (TAN‐103)	6.93	0.13	8.7	5	160	124	4	0.62	13	0.096	1	1
76	1989 M=6.9 Loma Prieta ‐ Oct 18	Tanimura (TAN‐105)	6.93	0.13	5.3	4.2	97	86	3.8	0.51	30	0.089	0	0
77	1989 M=6.9 Loma Prieta ‐ Oct 18	McGowan Farm (MCG‐136)	6.93	0.26	4	2.4	74	58	4	0.81	15	0.206	0	1
78	1989 M=6.9 Loma Prieta ‐ Oct 18	McGowan Farm (MCG‐138)	6.93	0.26	2.9	1.8	53	43	2.17	0.72	42	0.206	0	1
79	1989 M=6.9 Loma Prieta ‐ Oct 18	Granite (GRA‐123)	6.93	0.34	7.5	5	138	113	4.4	0.67	18	0.243	1	1
80	1989 M=6.9 Loma Prieta ‐ Oct 18	Southern Pacific Bridge (SPR‐48)	6.93	0.33	7	5.3	129	112	5.13	0.79	13	0.225	1	1
81	1989 M=6.9 Loma Prieta ‐ Oct 18	Silliman (SIL‐68)	6.93	0.38	5.2	3.5	95	79	5.6	0.66	18	0.282	1	1
82	1989 M=6.9 Loma Prieta ‐ Oct 18	KETT (KET‐74)	6.93	0.47	2.7	1.5	50	38	4.8	1.31	15	0.391	1	1
83	1989 M=6.9 Loma Prieta ‐ Oct 18	Martella (MAR‐110)	6.93	0.13	4.5	1.8	84	57	3.6	0.61	14	0.118	0	0
84	1989 M=6.9 Loma Prieta ‐ Oct 18	Martella (MAR‐111)	6.93	0.13	4	1.7	74	52	4	0.61	10	0.116	0	0
85	1989 M=6.9 Loma Prieta ‐ Oct 18	Salinas River Bridge (SRB‐116)	6.93	0.12	6.9	6.4	125	120	4	2.37	7	0.074	0	0
86	1989 M=6.9 Loma Prieta ‐ Oct 18	Salinas River Bridge (SRB‐117)	6.93	0.12	7.2	6.4	131	123	5.6	1.64	9	0.075	0	0
87	1989 M=6.9 Loma Prieta ‐ Oct 18	Alameda Bay Farm Isl. (HBI‐ P6)	6.93	0.24	3.8	3	66	59	6	0.37	4	0.169	1	1
88	1989 M=6.9 Loma Prieta ‐ Oct 18	Alameda Bay Farm Isl. (Dike)	6.93	0.24	6.2	5.5	108	102	10.5	2.83	10	0.154	0	0
89	1989 M=6.9 Loma Prieta ‐ Oct 18	POO7‐2	6.93	0.28	6.3	3	116	84	5.5	0.41	3	0.232	1	1
90	1989 M=6.9 Loma Prieta ‐ Oct 18	POO7‐3	6.93	0.28	6.3	3	116	84	5.6	1.53	3	0.232	1	1
91	1989 M=6.9 Loma Prieta ‐ Oct 18	POR‐2&3&4	6.93	0.18	5.5	3.5	89	70	1.9	0.58	52	0.14	1	1
92	1989 M=6.9 Loma Prieta ‐ Oct 18	SFOBB‐1	6.93	0.28	6.3	3	117	84	5.2	0.49	8	0.233	1	1
93	1989 M=6.9 Loma Prieta ‐ Oct 18	SFOBB‐2	6.93	0.28	7.5	3	139	95	8.1	0.44	12	0.241	1	1
94	1989 M=6.9 Loma Prieta ‐ Oct 18	Treasure Island Fire Station	6.93	0.16	5	1.5	93	59	4	0.72	20	0.155	1	0
95	1994 M=6.7 Northridge ‐ Jan 17	Balboa Blvd Unit C (BAL‐10)	6.69	0.84	8.9	7.2	164	147	7.6	2.5	50	0.526	1	1
96	1994 M=6.7 Northridge ‐ Jan 17	Rory Lane (M‐27)	6.69	0.8	3.9	3.4	71	66	8	1.2	20	0.534	1	1
97	1995 M=6.9 Hyogoken‐Nambu ‐ Jan 16	Kobe Customs Maya Office B	6.9	0.6	4.5	1.8	84	57	5.02	0.89	25	0.543	1	1
98	1995 M=6.9 Hyogoken‐Nambu ‐ Jan 16	Kobe Port Const. Office	6.9	0.6	4	2.5	72	57	3.79	0.3	15	0.471	1	1
99	1995 M=6.9 Hyogoken‐Nambu ‐ Jan 16	Kobe Wharf Public Co.	6.9	0.45	4.8	2.1	86	60	4.28	0.79	28	0.396	1	1
100	1995 M=6.9 Hyogoken‐Nambu ‐ Jan 16	Koyo Pump Station	6.9	0.45	6	2.6	109	76	2	1.8	70	0.391	1	1
101	1995 M=6.9 Hyogoken‐Nambu ‐ Jan 16	Mizukasa Park	6.9	0.65	4.3	2	77	55	8.8	0.46	0	0.565	1	1
102	1995 M=6.9 Hyogoken‐Nambu ‐ Jan 16	Nagashi Park	6.9	0.65	1.4	1	25	21	7.9	0.39	0	0.498	0	0
103	1995 M=6.9 Hyogoken‐Nambu ‐ Jan 16	New Port No. 6 Pier	6.9	0.6	4.5	2.5	81	61	6.21	0.44	7	0.49	1	1
104	1995 M=6.9 Hyogoken‐Nambu ‐ Jan 16	New Wharf Const. Offices	6.9	0.45	3.5	2.6	62	53	2.3	0.96	48	0.329	1	1
105	1995 M=6.9 Hyogoken‐Nambu ‐ Jan 16	Nisseki Kobe Oil Tank A	6.9	0.6	5.5	2.4	99	69	4.02	0.62	28	0.523	1	1
106	1995 M=6.9 Hyogoken‐Nambu ‐ Jan 16	Nisseki Kobe Oil Tank B	6.9	0.6	5.5	2.4	99	69	4.79	0.75	26	0.523	1	1
107	1995 M=6.9 Hyogoken‐Nambu ‐ Jan 16	Shimonakajima Park	6.9	0.65	3.8	2	68	51	12.68	0.75	0	0.545	0	0
108	1995 M=6.9 Hyogoken‐Nambu ‐ Jan 16	Shiporex Kogyo Osaka Factory	6.9	0.4	5.5	1.5	102	62	2.48	0.43	36	0.396	1	1
109	1995 M=6.9 Hyogoken‐Nambu ‐ Jan 16	Sumiyoshi Elementary	6.9	0.6	2.8	1.9	50	41	11	0.61	0	0.462	0	0
110	1995 M=6.9 Hyogoken‐Nambu ‐ Jan 16	Taito Kobe Factory	6.9	0.45	3.7	1.6	67	47	2.5	0.41	30	0.406	1	1
111	1995 M=6.9 Hyogoken‐Nambu ‐ Jan 16	Tokuyama Concrete Factory	6.9	0.5	5.2	2	95	64	2.96	0.44	31	0.456	1	1
112	1995 M=6.9 Hyogoken‐Nambu ‐ Jan 16	Yoshida Kogyo Factory	6.9	0.5	4.1	3	73	62	12.8	2.91	31	0.365	0	0
113	1999 M=7.5 Kocaeli ‐ Aug 17	Adapazari Site B	7.51	0.4	3.8	3.3	68	63	6.2	0.52	35	0.273	1	1
114	1999 M=7.5 Kocaeli ‐ Aug 17	Adapazari Site C2	7.51	0.4	3.7	0.4	69	37	2.9	0.81	35	0.47	1	1
115	1999 M=7.5 Kocaeli ‐ Aug 17	Adapazari Site D	7.51	0.4	2.2	1.5	39	32	1.25	0.59	65	0.308	1	1
116	1999 M=7.5 Kocaeli ‐ Aug 17	Adapazari Site F	7.51	0.4	2.4	0.5	45	26	3.32	0.3	42	0.44	1	1
117	1999 M=7.5 Kocaeli ‐ Aug 17	Adapazari Site G	7.51	0.4	2.1	0.5	39	23	2.49	0.32	65	0.439	1	1
118	1999 M=7.5 Kocaeli ‐ Aug 17	Adapazari Site H	7.51	0.4	2.5	1.7	45	37	2.6	0.59	15	0.311	1	1
119	1999 M=7.5 Kocaeli ‐ Aug 17	Adapazari Site J	7.51	0.4	2.5	0.6	46	28	1.5	0.87	82	0.428	1	1
120	1999 M=7.5 Kocaeli ‐ Aug 17	Degirmendere DN‐1	7.51	0.4	2.2	1.7	38	34	7.11	0.99	12	0.291	1	1
121	1999 M=7.5 Kocaeli ‐ Aug 17	Degirmendere DN‐2	7.51	0.4	3.2	2.5	57	50	7.8	1.13	12	0.29	0	0
122	1999 M=7.5 Kocaeli ‐ Aug 17	Yalova Harbor	7.51	0.3	4.9	0.8	92	51	5.23	0.47	11	0.338	1	1
123	1999 M=7.6 Chi‐Chi ‐ Sept 20	Nantou Site C, NCC‐1,2,&3	7.62	0.38	2.5	1	46	31	2	1.02	38	0.36	1	1
124	1999 M=7.6 Chi‐Chi ‐ Sept 20	Yuanlin C‐4	7.62	0.25	4.5	0.7	84	46	3	1.3	45	0.286	1	1
125	1999 M=7.6 Chi‐Chi ‐ Sept 20	Yuanlini C‐19	7.62	0.25	5	0.6	94	50	2	1.05	54	0.293	1	1
126	1999 M=7.6 Chi‐Chi ‐ Sept 20	Yuanlin C‐22	7.62	0.25	3.5	1.1	64	41	2.7	0.46	27	0.249	1	1
127	1999 M=7.6 Chi‐Chi ‐ Sept 20	Yuanlin C‐24	7.62	0.25	6.5	1.2	121	69	3.8	0.62	30	0.27	1	1
128	1999 M=7.6 Chi‐Chi ‐ Sept 20	Yuanlin C‐25	7.62	0.25	5.5	3.5	98	79	2	1.05	61	0.195	1	1
129	1999 M=7.6 Chi‐Chi ‐ Sept 20	Yuanlin C‐32	7.62	0.25	6	0.7	112	61	3.4	0.64	32	0.287	1	1
130	2010 M=7.1 Darfield ‐ Sept 4	SHY‐09	7	0.187	4.8	2	88	61	3.7	0.19	4	0.167	0	0
131	2011 M‐6.2 Christchurch ‐ Feb 22	SHY‐09	6.2	0.347	4.8	2	88	61	3.7	0.19	4	0.303	1	1
132	2010 M=7.1 Darfield ‐ Sept 4	AVD‐07	7	0.183	3.7	1.7	66	48	6.9	0.64	7	0.158	0	0
133	2011 M‐6.2 Christchurch ‐ Feb 22	AVD‐07	6.2	0.396	3.7	1.7	66	48	6.9	0.64	7	0.336	1	1
134	2010 M=7.1 Darfield ‐ Sept 4	BUR‐46	7	0.167	7.3	1.3	138	80	7.37	0.61	4	0.171	1	1
135	2011 M‐6.2 Christchurch ‐ Feb 22	BUR‐46	6.2	0.323	7.3	1.3	138	80	7.37	0.61	4	0.318	1	1
136	2010 M=7.1 Darfield ‐ Sept 4	CBD‐21	7	0.219	5.5	1.4	104	64	12.09	0.58	0	0.218	0	0
137	2011 M‐6.2 Christchurch ‐ Feb 22	CBD‐21	6.2	0.46	5.5	1.4	104	64	12.09	0.58	0	0.446	1	1
138	2010 M=7.1 Darfield ‐ Sept 4	FND‐01	7	0.199	3.8	1.8	67	48	2.8	0.69	24	0.173	1	1
139	2011 M‐6.2 Christchurch ‐ Feb 22	FND‐01	6.2	0.382	3.8	1.8	67	48	2.8	0.69	24	0.327	1	1
140	2010 M=7.1 Darfield ‐ Sept 4	KAN‐03	7	0.237	5.2	1	100	58	8.21	0.39	3	0.249	1	1
141	2011 M‐6.2 Christchurch ‐ Feb 22	KAN‐03	6.2	0.188	5.2	1	100	58	8.21	0.39	3	0.193	0	0
142	2010 M=7.1 Darfield ‐ Sept 4	KAN‐05	7	0.227	3.6	2	66	50	3.78	0.46	8	0.189	1	1
143	2011 M‐6.2 Christchurch ‐ Feb 22	KAN‐05	6.2	0.183	3.6	2	66	50	3.78	0.46	8	0.15	1	1
144	2010 M=7.1 Darfield ‐ Sept 4	KAN‐09	7	0.239	1.9	0.9	34	25	2.89	0.33	9	0.212	1	1
145	2011 M‐6.2 Christchurch ‐ Feb 22	KAN‐09	6.2	0.186	1.9	0.9	34	25	2.89	0.33	9	0.164	0	1
146	2010 M=7.1 Darfield ‐ Sept 4	KAN‐19	7	0.234	3.7	0.8	70	42	7.75	0.53	2	0.247	1	1
147	2010 M=7.1 Darfield ‐ Sept 4	KAN‐23	7	0.216	4.8	0.5	92	50	9.33	0.63	0	0.245	1	1
148	2011 M‐6.2 Christchurch ‐ Feb 22	KAN‐23	6.2	0.186	4.8	0.5	92	50	9.33	0.63	0	0.207	0	0
149	2010 M=7.1 Darfield ‐ Sept 4	KAN‐26d	7	0.231	6.5	1.5	122	74	7.85	0.43	3	0.23	1	1
150	2011 M‐6.2 Christchurch ‐ Feb 22	KAN‐26c	6.2	0.181	2	1.5	34	30	2.51	0.56	22	0.132	1	1
151	2010 M=7.1 Darfield ‐ Sept 4	KAN‐28	7	0.231	2.6	1.4	47	35	4.17	0.34	5	0.195	1	1
152	2011 M‐6.2 Christchurch ‐ Feb 22	KAN‐28	6.2	0.182	2.6	1.4	47	35	4.17	0.34	5	0.152	1	1
153	2010 M=7.1 Darfield ‐ Sept 4	KAS‐08	7	0.204	2	1.3	35	29	2.39	0.56	20	0.161	1	1
154	2011 M‐6.2 Christchurch ‐ Feb 22	KAS‐08	6.2	0.186	2	1.3	35	29	2.39	0.56	20	0.146	1	1
155	2010 M=7.1 Darfield ‐ Sept 4	Z2‐6	7	0.214	2.4	2	42	38	4.7	0.9	16	0.152	0	0
156	2011 M‐6.2 Christchurch ‐ Feb 22	Z2‐6	6.2	0.451	2.4	2	42	38	4.7	0.9	16	0.317	1	1
157	2010 M=7.1 Darfield ‐ Sept 4	Z4‐4	7	0.215	2.6	2	46	40	4.12	0.91	18	0.158	0	0
158	2011 M‐6.2 Christchurch ‐ Feb 22	Z4‐4	6.2	0.45	2.6	2	46	40	4.12	0.91	18	0.327	1	1
159	2010 M=7.1 Darfield ‐ Sept 4	Z8‐11	7	0.219	1.7	1.4	30	27	2.3	0.75	39	0.157	1	1
160	2011 M‐6.2 Christchurch ‐ Feb 22	Z8‐11	6.2	0.453	1.7	1.4	30	27	2.3	0.75	39	0.322	1	1
161	2011 M=9.0 Tohoku ‐ Mar 11	Hinode Minami ES	9	0.17	4.8	1.1	89	53	10.1	0.8	3	0.187	0	0
162	2011 M=9.0 Tohoku ‐ Mar 11	Hosoyama Nekki	9	0.18	4.2	2.5	76	60	6.6	0.4	5	0.15	0	0
163	2011 M=9.0 Tohoku ‐ Mar 11	Takasu Chuou Park	9	0.21	6.8	1.1	127	71	6.7	0.7	15	0.245	1	1
164	2011 M=9.0 Tohoku ‐ Mar 11	Takasu Kaihin Park	9	0.22	9	1.3	169	93	9.5	0.5	2	0.261	1	1
165	2011 M=9.0 Tohoku ‐ Mar 11	Akemi ES	9	0.169	10.1	1.2	189	102	8.3	0.6	11	0.205	0	0
166	1989 M=6.9 Loma Prieta ‐ Oct 18	MBARI No. 3 (RC‐6)	6.93	0.28	4.1	2.6	73	59	13	0.2	1	0.218	0	0
167	1989 M=6.9 Loma Prieta ‐ Oct 18	MBARI No. 3 (RC‐7)	6.93	0.28	4.7	3.7	83	73	9.2	0.25	1	0.196	0	0
168	1989 M=6.9 Loma Prieta ‐ Oct 18	MBARI Technology (RC‐9)	6.93	0.28	3.5	2	63	48	12.4	0.25	4	0.23	0	0
169	1989 M=6.9 Loma Prieta ‐ Oct 18	MBARI No. 4 (CPT‐1, 2, 3, &	6.93	0.28	3.1	1.9	56	44	8.77	0.11	4	0.225	0	0
170	1989 M=6.9 Loma Prieta ‐ Oct 18	General Fish (CPT‐5)	6.93	0.28	2.1	1.5	37	31	2.5	0.2	4	0.213	1	1
171	1989 M=6.9 Loma Prieta ‐ Oct 18	General Fish (CPT‐6)	6.93	0.28	2.6	1.7	46	38	10	0.2	4	0.22	0	0
172	1989 M=6.9 Loma Prieta ‐ Oct 18	Harbor Office (UC‐12)	6.93	0.28	4.1	1.9	74	53	6.2	0.91	15	0.246	1	1
173	1989 M=6.9 Loma Prieta ‐ Oct 18	Harbor Office (UC‐13)	6.93	0.28	4.1	1.9	74	53	4.3	1.02	15	0.246	1	1
174	1989 M=6.9 Loma Prieta ‐ Oct 18	Harbor Office (UC‐20)	6.93	0.28	4.7	3	84	67	4.1	0.59	10	0.215	1	1
175	1989 M=6.9 Loma Prieta ‐ Oct 18	Harbor Office (UC‐21)	6.93	0.28	4.2	2.7	75	60	4.9	0.49	10	0.217	1	1
176	1989 M=6.9 Loma Prieta ‐ Oct 18	Woodward Marine (UC‐9)	6.93	0.28	2.9	1.2	53	36	6.6	0.3	5	0.259	1	1
177	1989 M=6.9 Loma Prieta ‐ Oct 18	Woodward Marine (UC‐10)	6.93	0.28	2	1	36	26	3.1	0.4	5	0.246	1	1
178	1989 M=6.9 Loma Prieta ‐ Oct 18	Woodward Marine (UC‐11)	6.93	0.28	2.2	1	40	28	3.1	0.36	15	0.254	1	1
179	1995 M=6.9 Hyogoken‐Nambu ‐ Jan 16	Dust Management Center	6.9	0.37	7	2	125	76	7.5	0.38	2	0.36	1	1
180	1995 M=6.9 Hyogoken‐Nambu ‐ Jan 16	Fukuzumi Park	6.9	0.65	11.8	3.1	210	125	17.87	1.44	13	0.583	0	0
181	1995 M=6.9 Hyogoken‐Nambu ‐ Jan 16	Hamakoshienn Housing Area	6.9	0.5	3.8	2	67	50	4.59	0.66	20	0.421	1	1
182	1995 M=6.9 Hyogoken‐Nambu ‐ Jan 16	Honjyo Central Park	6.9	0.7	5	2.5	93	68	14.4	0.6	0	0.584	0	0
183	1995 M=6.9 Hyogoken‐Nambu ‐ Jan 16	Imazu Elementary School	6.9	0.6	4.6	1.4	86	54	10	0.15	0	0.584	1	1
184	1995 M=6.9 Hyogoken‐Nambu ‐ Jan 16	Kobe Art Institute	6.9	0.5	3.4	3	62	58	12.83	1.55	13	0.335	0	0
185	1995 M=6.9 Hyogoken‐Nambu ‐ Jan 16	Kobe Customs Maya Office A	6.9	0.6	6.5	1.8	121	75	2.32	0.42	41	0.578	1	1
186	1999 M=7.5 Kocaeli ‐ Aug 17	Hotel Sapanca SH‐4	7.51	0.37	1.6	0.5	30	19	0.94	0.46	5	0.376	1	1
187	1976 M=7.6 Tangshan ‐ July 27	T11 ‐ Tangshan	7.6	0.61	2	0.9	36	24	3.8	2.12	9	0.576	1	1
188	1977 M=7.6 Tangshan ‐ July 27	T13 ‐ Tangshan	7.6	0.58	5.6	1.1	104	60	11.3	0.97	5	0.632	1	1
189	1978 M=7.6 Tangshan ‐ July 27	T16 ‐ Tangshan	7.6	0.26	6.6	3.5	119	89	15.5	0.98	2	0.215	0	0
190	1979 M=7.6 Tangshan ‐ July 27	T19 ‐ Tangshan	7.6	0.25	3.3	1.1	60	39	4.1	0.4	5	0.247	1	1
191	1980 M=7.6 Tangshan ‐ July 27	T21 ‐ Tangshan	7.6	0.25	3.6	3.1	62	58	10	0.38	5	0.171	0	0
192	1999 M=7.6 Chi‐Chi ‐ Sept 20	Nantou Site C‐8	7.62	0.38	7	1	131	72	2.72	2.16	65	0.423	1	1
193	1999 M=7.6 Chi‐Chi ‐ Sept 20	WuFeng Site B	7.62	0.6	3	1.1	55	36	3	1.02	35	0.578	1	1
194	1999 M=7.6 Chi‐Chi ‐ Sept 20	WuFeng Site C	7.62	0.6	4.5	1.2	83	51	3.5	2.05	14	0.619	1	1
195	2010 M=7.1 Darfield ‐ Sept 4	KAS‐11	7	0.211	2.6	1.2	47	34	3.9	0.6	10	0.187	1	1
196	2011 M‐6.2 Christchurch ‐ Feb 22	KAS‐11	6.2	0.186	2.6	1.2	47	34	3.9	0.6	10	0.164	1	1
197	1987 M=6.6 Edgecumbe, NZ ‐ Mar 2	Brady Farm BDY004	6.6	0.4	4.2	1.5	77	51	7.53	0.41	15	0.373	0	0
198	1987 M=6.5 Superstition Hills 02 ‐ Nov 24	Wildlife B	6.54	0.206	4.8	1.2	90	54	5.33	1.5	30	0.208	1	1
199	2010 M=7.1 Darfield ‐ Sept 4	KAS‐40	7	0.224	2.3	1.9	41	36	3.52	0.35	8	0.16	1	1
200	2010 M=7.1 Darfield ‐ Sept 4	RCH‐14	7	0.183	4.5	2.3	81	60	2.38	0.03	7	0.154	0	0
TESTING SET
case No	Earthquake	Site	Magnitude (M)	amax (g)	Depth (m)	Ground water depth (m)	σvc (kPa)	σ'vc (kPa)	qc (MPa)	Rf (%)	Fines content (%)	Shear stress ratio(τav/σ')	Field Liquefaction occurence (Yes=1, No=0)	ENN Liquefaction occurence (Yes=1, No=0)
201	1964 M=7.6 Niigata ‐ June 16	F ‐ Showa Bridge (right bank)	7.6	0.162	5.5	1.7	98	61	12.4	1.3	5	0.163	0	0
202	1976 M=7.6 Tangshan ‐ July 27	T10 ‐ Tangshan	7.6	0.64	5.3	1.5	95	57	6	1.69	4	0.664	1	1
203	1979 M=6.5 Imperial Valley ‐ Oct 15	Radio Tower ‐ Unit B (R2)	6.53	0.2	3.5	2.1	62	49	1.4	0.61	64	0.159	1	0
204	1980 M=6.3 Victoria (Mexicali) ‐ June 9	Delta Site 3p	6.33	0.19	3	2.2	54	46	1.9	0.97	52	0.139	1	1
205	1981 M=5.9 WestMorland ‐ April 26	Wildlife B	5.9	0.26	4.8	1.2	90	54	5.33	1.5	30	0.258	1	1
206	1983 M=7.7 Nihonkai‐Chubu ‐ May 26	Akita A	7.7	0.17	1.8	0.8	33	23	2.2	1.15	5	0.156	1	1
207	1983 M=6.9 Borah Peak ‐ Oct 28	Whiskey Springs Site 3	6.88	0.5	7.3	6.8	129	124	8.19	2.62	20	0.306	1	1
208	1987 M=6.6 Edgecumbe, NZ ‐ Mar 2	Awaroa Farm AWA001	6.6	0.37	2.8	1.2	51	35	6.73	1.11	35	0.341	1	1
209	1987 M=6.6 Edgecumbe, NZ ‐ Mar 2	Brady Farm BDY001	6.6	0.4	7.2	1.7	134	79	2.31	1	30	0.392	1	1
210	1987 M=6.6 Edgecumbe, NZ ‐ Mar 2	Edgecumbe Pipe Breaks	6.6	0.39	5.5	2.5	100	71	5.95	0.39	5	0.331	1	1
211	1987 M=6.6 Edgecumbe, NZ ‐ Mar 2	Gordon Farm GDN001	6.6	0.43	2.7	0.5	50	29	3.34	0.65	1	0.48	1	1
212	1987 M=6.5 Superstition Hills 02 ‐ Nov 24	Radio Tower ‐ Unit B (R4)	6.54	0.18	2.4	2.1	42	39	6.4	1.08	18	0.123	0	0
213	1989 M=6.9 Loma Prieta ‐ Oct 18	State Beach Kiosk	6.93	0.28	3.6	1.8	64	47	4.75	0.49	1	0.24	1	1
214	1989 M=6.9 Loma Prieta ‐ Oct 18	State Beach Pathway	6.93	0.28	3.3	2.5	58	50	9	0.34	1	0.206	1	1
215	1989 M=6.9 Loma Prieta ‐ Oct 18	State Beach (UC‐18)	6.93	0.28	3.9	3.4	68	63	16.3	0.28	1	0.188	0	0
216	1989 M=6.9 Loma Prieta ‐ Oct 18	Sandhold Road SI‐2	6.93	0.28	2.5	1.8	44	38	7.7	0.27	2	0.211	1	1
217	1989 M=6.9 Loma Prieta ‐ Oct 18	Sandhold Road SI‐2	6.93	0.28	8	1.8	148	87	30	0.27	4	0.276	0	0
218	1989 M=6.9 Loma Prieta ‐ Oct 18	Sandhold Road SI‐4	6.93	0.28	1.4	1.4	24	24	3	0.36	4	0.181	1	1
219	1989 M=6.9 Loma Prieta ‐ Oct 18	Sandhold Road SI‐4	6.93	0.28	3.5	1.4	64	43	10	0.3	4	0.26	0	0
220	1989 M=6.9 Loma Prieta ‐ Oct 18	Sandhold Road SI‐5	6.93	0.28	5	1.8	92	60	9	0.3	4	0.261	1	1
221	1989 M=6.9 Loma Prieta ‐ Oct 18	Sandhold Road SI‐5	6.93	0.28	7	1.8	129	78	19	0.3	1	0.274	0	0
222	1989 M=6.9 Loma Prieta ‐ Oct 18	Sandhold Road UC‐3	6.93	0.28	2.5	1.7	45	37	8.7	0.35	4	0.216	0	0
223	1989 M=6.9 Loma Prieta ‐ Oct 18	Sandhold Road UC‐2	6.93	0.28	2	1.7	35	32	10.4	0.32	4	0.196	0	0
224	1989 M=6.9 Loma Prieta ‐ Oct 18	Sandhold Road UC‐6	6.93	0.28	6.5	1.7	120	73	18.2	0.17	1	0.275	0	0
225	1989 M=6.9 Loma Prieta ‐ Oct 18	MBARI No. 3 (RC‐5)	6.93	0.28	3.5	1.8	63	47	15.5	0.15	1	0.239	0	0
226	1999 M=7.5 Kocaeli ‐ Aug 17	Soccer Field SF‐5	7.51	0.37	1.8	1	33	25	1.28	1.2	16	0.314	1	1
227	1999 M=7.5 Kocaeli ‐ Aug 17	Police Station Site, PS‐1	7.51	0.4	2.3	1	42	29	1.14	1.95	12	0.368	1	1
228	1999 M=7.5 Kocaeli ‐ Aug 17	Yalova Harbor YH‐3	7.51	0.37	3.6	1	67	41	5.4	0.43	9	0.38	1	1
229	1999 M=7.6 Chi‐Chi ‐ Sept 20	Nantou Site C‐7	7.62	0.38	3.5	1	65	40	1.1	0.58	60	0.39	1	1
230	2010 M=7.1 Darfield ‐ Sept 4	KAS‐20	7	0.211	4.3	1.6	79	53	4.59	0.33	6	0.196	1	1
231	2011 M‐6.2 Christchurch ‐ Feb 22	KAS‐20	6.2	0.172	4.3	1.6	79	53	4.59	0.33	6	0.157	1	1
232	2011 M‐6.2 Christchurch ‐ Feb 22	KAS‐40	6.2	0.177	2.3	1.9	41	36	3.52	0.35	8	0.125	1	1
233	2010 M=7.1 Darfield ‐ Sept 4	SNB‐01	7	0.17	3.6	2	66	50	5.37	0.65	9	0.141	1	1
234	2011 M‐6.2 Christchurch ‐ Feb 22	SNB‐01	6.2	0.351	3.6	2	66	50	5.37	0.65	9	0.287	1	1
235	2010 M=7.1 Darfield ‐ Sept 4	NBT‐02	7	0.17	5.8	2	107	70	4.86	0.53	12	0.157	1	0
236	2011 M‐6.2 Christchurch ‐ Feb 22	NBT‐02	6.2	0.354	5.8	2	107	70	4.86	0.53	12	0.318	1	1
237	2010 M=7.1 Darfield ‐ Sept 4	NBT‐03	7	0.168	8.6	2.4	162	101	6.02	0.54	11	0.155	1	1
238	2011 M‐6.2 Christchurch ‐ Feb 22	NBT‐03	6.2	0.346	8.6	2.4	162	101	6.02	0.54	11	0.304	1	1
239	2011 M‐6.2 Christchurch ‐ Feb 22	RCH‐14	6.2	0.339	4.5	2.3	81	60	2.38	0.03	7	0.279	1	1
240	2010 M=7.1 Darfield ‐ Sept 4	Z1‐3	7	0.217	6.1	1.4	116	70	5.15	1.13	26	0.218	1	1
241	2011 M‐6.2 Christchurch ‐ Feb 22	Z1‐3	6.2	0.455	6.1	1.4	116	70	5.15	1.13	26	0.444	1	1
242	2010 M=7.1 Darfield ‐ Sept 4	Z2‐11	7	0.21	2.8	1	51	34	6.42	1.09	11	0.201	0	0
243	2011 M‐6.2 Christchurch ‐ Feb 22	Z2‐11	6.2	0.447	2.8	1	51	34	6.42	1.09	11	0.422	1	1
244	2011 M=9.0 Tohoku ‐ Mar 11	Hinode ES	9	0.199	2.8	1.2	51	36	3.4	0.7	25	0.187	1	1
245	2011 M=9.0 Tohoku ‐ Mar 11	Irifune NS	9	0.256	6.3	1.6	117	71	2	1.5	66	0.276	1	1
246	1989 M=6.9 Loma Prieta ‐ Oct 18	Radovich (RAD‐99)	6.93	0.38	6	4.1	110	91	5	0.72	18	0.276	1	1
247	2011 M‐6.2 Christchurch ‐ Feb 22	KAN‐19	6.2	0.187	3.7	0.8	70	42	7.75	0.53	2	0.194	0	0
248	1964 M=7.6 Niigata ‐ June 16	D ‐ Kawagisho‐cho	7.6	0.162	4.4	1.1	82	49	3.98	1	3	0.17	1	1
249	1976 M=7.6 Tangshan ‐ July 27	Y29 ‐ Tangshan	7.6	0.12	3.3	1	61	38	0.97	0.93	75	0.122	1	1
250	1987 M=6.6 Edgecumbe, NZ ‐ Mar 2	Landing Rd. Bridge LRB007	6.6	0.27	5.5	1.2	102	60	5.99	0.32	1	0.279	1	1
251	1987 M=6.2 Superstition Hills 01 ‐ Nov 24	Wildlife B	6.22	0.133	4.8	1.2	90	54	5.33	1.5	30	0.133	0	0
252	1989 M=6.9 Loma Prieta ‐ Oct 18	Marine Lab (C2)	6.93	0.28	9.8	2.2	182	107	3.8	1.47	27	0.266	1	1
253	1999 M=7.5 Kocaeli ‐ Aug 17	Adapazari Site E	7.51	0.4	2.3	0.5	42	25	2	0.41	2	0.436	1	1
