# Supplementary material for: Data on a coupled ENN / t-SNE model for soil liquefaction evaluation
Source: Data Brief. 2020 Jan 16;29:105125. doi: 10.1016/j.dib.2020.105125 (PMC7005414; doi:10.1016/j.dib.2020.105125)
Supplement: Multimedia component 2 [file mmc2.xml]

<?xml version="1.0" encoding="utf-8" standalone="no"?>
<data>
  <datasets>
    <author>slshen@sjtu.edu.cn;shensl@stu.edu.cn</author>
    <type>0</type>
    <dataset>
      <value>6</value>
      <reason>Other (please explain)</reason>
      <comments>I have submitted my raw data as a supplementary data file along with my manuscript</comments>
    </dataset>
  </datasets>
</data>
